# Supplementary material for: New Chalcone–Triazole Hybrids with Promising Antimicrobial Activity in Multidrug Resistance Strains
Source: Int J Mol Sci. 2022 Nov 18;23(22):14291. doi: 10.3390/ijms232214291 (PMC9697807; doi:10.3390/ijms232214291)
Supplement: Supplementary file 1 [file ijms-23-14291-s001.zip]

Archive with 1 entries (1 files):
- ijms-2005197-supplementary.pdf
